# Supplementary material for: Widely conserved AHL transcription factors are essential for NCR gene expression and nodule development in Medicago
Source: Nat Plants. 2023 Jan 9;9(2):280–8. doi: 10.1038/s41477-022-01326-4 (PMC9946822; doi:10.1038/s41477-022-01326-4)
Supplement: Supplementary file 2 — Supplementary Table 1. List of genes containing H0 motif (motif 4) in their 1 Kb promoter region based on FIMO analysis. Supplementary Table 2. List of primers used in this study. [file 41477_2022_1326_MOESM2_ESM.xlsx]

## Sheet: Table 1
Supplementary Table 1. List of genes containing H0 motif (Motif 4) in their 1 Kb promoter region based on FIMO analysis (https://meme-suite.org/meme/tools/fimo) with the q-value cut-off <0.01. Gene expression profile from Roux et al., 2014. Annotation based on MtSSPdb database (https://mtsspdb.zhaolab.org/database/).
	Gene ID		Strand	Start	End	q-value	Matched Sequence	Expression level (Roux et al., 2014)
								Total reads	Mean Z I %	Mean Z II D %	Mean Z II P %	Mean IZ %	Mean Z III %
1	Medtr0107s0100	NCR174	+	-161	-121	2.92e-12	TAAGAGATATTTAACAATGATTCTAATTTTAGGAAGGATTT	419.8	0	0	59.6	39.5	0.9
2	Medtr5g072325	NCR297	+	-130	-90	2.32e-10	TAAGAGATATTTAATAATGATTTTAATTTTATGAAGGATTT	2970.7	0.1	1.3	30.1	47.2	21.3
3	Medtr2g060960	NCR173	+	-195	-155	2.63e-10	TAAAAGACATTTAACAATAATTTTAATTTTATAAATGGTTT	9107.6	0.1	0.3	10.9	45	43.8
4	Medtr7g034210	NCR156	+	-191	-151	5.42e-10	TAGGAGATATTTAACAATGATTCTAATTTTAGGAAGGATTT	342980	0	0.1	15.5	48.1	36.3
5	Medtr1g046150	NCR528	+	-155	-115	9.21e-10	TAAGAGACATTTAATAATGATTTTAATTTTAGGAAGGTTGT	30514	0	0.1	18.5	75.8	5.5
6	Medtr4g038665	NCR629	+	-147	-107	2.34e-08	TAAGTGACATTTACCAATGATTCTAATTTTATGAAGGATTT	21357.6	0	0.1	42.6	55.2	2.2
7	Medtr7g045410	NCR457	+	-148	-108	2.34e-08	TAAGAGACATTTAATAATGATTCAAATTTTAGGAAGGTTAT	33008.8	0	0.1	54.1	45.5	0.2
8	Medtr1149s0010	NCR not annotated earlier	+	-147	-107	2.71e-08	TAAGTGACATTTACCAATGATTTTAATTTTATGAAGGATTT
9	Medtr5g069100	NCR286b	+	-611	-571	2.71e-08	TAAGAGACATTTAATAATGACTTTAATGTTATGAAGGGTTT	159135	0	0	12.5	72.5	14.9
10	Medtr4g031900	NCR358	+	-154	-114	2.71e-08	TAAGAGACTTTTAATAATTATTATAATTTTATGAAGGGTTT	8039.6	0	0.1	54.7	45	0.3
11	Medtr4g070690	NCR209	+	-191	-151	1.01e-07	TAAGAGACATTTAATAATAATTTTTAGTTTAGGAAGAATTT	280358	0.6	29.3	50.2	13.4	6.5
12	Medtr7g045520	NCR022	+	-145	-105	1.01e-07	TAAAAGGCATTTAATAATTATTCTAATTTTATCAAGGTTTT	35456.9	0	0.2	21.7	52.8	25.3
13	Medtr7g058875	NCR not annotated earlier	+	-872	-832	1.49e-07	TTAGAGATATTTAATAATTATTCTAATTAAAAAAAGGATTT	446.2	0	0.8	3.7	47.9	47.6
14	Medtr3g063090	NCR242	+	-809	-769	1.49e-07	TAAGAGATATTTAATAATAATTTATATTTTATGAAGGTTTT	22464.1	0	0.2	21.8	60.1	18
15	Medtr7g058880	NCR300	+	-638	-598	1.49e-07	TTAGAGATATTTAATAATTATTCTAATTAAAAAAAGGATTT	130066	0.1	3.6	32.8	30	33.5
16	Medtr3g062785	NCR591	+	-642	-602	1.56e-07	TAAGAGATATTTAATAATTATTCTAATTTTAAAAAGTATCT
17	Medtr3g062810	NCR592	+	-638	-598	1.56e-07	TAAGAGATATTTAATAATTATTCTAATTTTAAAAAGTATCT
18	Medtr3g062775	NCR123	+	-638	-598	1.56e-07	TAAGAGATATTTAATAATTATTCTAATTTTAAAAAGTATCT
19	Medtr1g011245	NCR519	+	-189	-149	1.62e-07	TAAGAGACACTTAATAATGATTCTAATTTTAGGGAGGGCTT	1223.1	0.9	19.4	65.6	12.5	1.5
20	Medtr2g450690	NCR398	-	-547	-507	2.49e-07	TAAGAGGCATTTAATAATTATTCTATGTTTAGGAAGGGTTT	46528.9	0	0	37.8	58.9	3.2
21	Medtr2g049945	NCR142	+	-147	-107	2.49e-07	TAAGAGGCATTTAATAAGTATTCTAAGTTTAGGAAGGGTTT	13554.4	0.1	0.3	72	27.6	0.1
22	Medtr2g050060	NCR397	+	-129	-89	2.49e-07	TAAGAGGCATTTAATAAGTATTCTAAGTTTAGGAAGGGTTT	11957.4	0.1	0.6	72.4	26.8	0.1
23	Medtr1g061100	NCR113	+	-140	-100	3.47e-07	TAAGAGACATATAATAATTATTCTAATTTTAGGGATGGCTT	152038	0	0	0.6	62.3	37.1
24	Medtr1g046020	NCR394	+	-460	-420	3.47e-07	CTAGAGCCATTTAATTATGATTCTAATTTTAGAAAGGATTT	34569.1	0	0.1	8.6	67.9	23.4
25	Medtr1g046005	NCR not annotated earlier	+	-426	-386	3.47e-07	TAAGAGAGATTTAGTAATGATTTTAATTTTAGGAAGGTTGT
26	Medtr5g072205	NCR445	+	-148	-108	3.47e-07	TAAGAGATAATTAATGATGATTATAATTTTATGAAGGGTTT	4.4	0	66.7	0	0	0
27	Medtr5g072310	NCR547	+	-148	-108	3.47e-07	TAAGAGATAATTAATGATGATTATAATTTTATGAAGGGTTT	3556.6	1.2	45.2	45.8	6.6	1.2
28	Medtr7g063940	NCR715	+	-369	-329	4.36e-07	CAAGAGACATTTAATAATTATTCTAACTTTAAGAAGGTATT	57029.3	0	0	0.4	72	27.5
29	Medtr2g450150	NCR208	+	-171	-131	4.55e-07	TAAGAGGCATTTAACGATTATTTTAATTTTAAGAATTGTTT	64029	0	0	0.9	87.8	11.3
30	Medtr6g043430	NCR not annotated earlier	+	-166	-126	4.55e-07	TAAGAGACAATTAACAATGATTTTAATATTAAGATAAGTTT
31	Medtr5g069500	NCR304	+	-164	-124	4.55e-07	TAAGAGAGATTCAATAATTATTCTAATTTTATGATGGTTTT	29.3	0	0	0	75.8	24.2
32	Medtr2g080180	NCR570	+	-154	-114	4.55e-07	TTAAAGACATTTAACTATAATTAAAATTTTATGAATGGTTT	128294	0.1	0.6	69.3	29.7	0.4
33	Medtr2g049575	NCR549	+	-203	-163	4.7e-07	TAAGAGACATTTAATAATTATTTTGATTTCAGCAATGGTTT	14495.6	0	0	15.8	79.6	4.5
34	Medtr1g046110	NCR527	+	-218	-178	4.7e-07	TAAGAGATATTTAGTAATGATTATAATTTTAGGAAGATTGT	28983	0.2	10.2	66.4	17.1	6.1
35	Medtr3g020950	NCR407	+	-151	-111	4.7e-07	TGATATACATTTAATAATGATTCTAATTTTATAAAAGGTTT	3224.4	0	0.1	2.7	80.5	16.8
36	Medtr1g072095	NCR346a	+	-150	-110	4.7e-07	TTAGAGACATTTAACATTAATTTTAATTTTATAAACGTCTT
37	Medtr3g063080	NCR not annotated earlier	+	-136	-96	5.16e-07	TAAGAGACATTTAATAATAATTCATATTTTAAGAAAGTTGT	13397.6	0	0.4	81.9	16.9	0.8
38	Medtr5g061120	NCR291	+	-456	-416	5.67e-07	TAAGAGACATTTAATAATAATTCTAAAATTATAAAGGATGT	21362.7	0	0	0.4	83.7	15.9
39	Medtr2g435320	NCR574	+	-198	-158	5.67e-07	TAAGAGACATTTAATAATTATTCTAATTTTCAAAAGGTATC	37554.7	0	0.1	0.3	64.1	35.6
40	Medtr1g058880	NCR535	+	-153	-113	5.67e-07	ATAGAGACATTTAACAATAACTTCAATTTTATGAATAGTTT	10277.7	0.1	2.7	80.7	16.1	0.4
41	Medtr0291s0020	NCR507	+	-118	-78	5.67e-07	TAAGAGACATTTAGTAATAATGTTAATTATATGAATGGTTT	29107.1	0.3	11.3	45.5	42.7	0.3
42	Medtr1g072096	NCR347	+	-153	-113	6.83e-07	TTAGAGATATTTAACATTGATTTCAATTTTATAAATGGCTT
43	Medtr7g055933	NCR048	+	-152	-112	6.83e-07	AAAGAGGTATTTAGTAATGATTCTAATTTTATGAAAAGTTT	5858.2	0.1	0.3	58.5	40.5	0.6
44	Medtr8g054260	NCR731	+	-137	-97	6.83e-07	TAAGAGACATTTAATAATAATTTCTATTTTAAGAAGTTTTT	3441.4	0	0.1	0.2	13.7	86
45	Medtr2g073670	NCR567	+	-163	-123	7.51e-07	TAAAAGACATTTAATAATAATTTTTACTTTAGGAAGAGTGT	115083	0.2	14.7	44.1	30.5	10.6
46	Medtr1g046170	NCR529	+	-155	-115	7.62e-07	TAAAAGATATTTAGTAATGATTATAATTTTAGAAAGGTTGT	351565	0.2	6.3	75.4	15.5	2.6
47	Medtr3g062820	NCR125	+	-638	-598	1.15e-06	TAAGAGATATTTAATAATTATCCTAATTTTAAAAAGGTATC
48	Medtr5g076040	NCR051	+	-644	-604	1.4e-06	TAAGATACATTTGATAACTATTTTAATTTTATGAAAGGTTT	9043.9	0.7	31.8	55.6	9.8	2
49	Medtr5g072070	NCR365	+	-153	-113	1.48e-06	TAAGAAATATTTAATAATGATTATAATTTTATAAAAGGATT	13021.4	0	0.1	8.5	64.9	26.5
50	Medtr5g063780	NCR286a	+	-160	-120	1.48e-06	TAAGAGACATTTAATAATGACTTTCATGTTACGAAGGGTTT	64214.6	0	0.1	16.2	69.7	14.1
51	Medtr5g063580	NCR026	+	-153	-113	1.48e-06	AAAGAGACATTTAATAATGATTCTAATTTTAGGGAGACTTA	9197.8	0	0	5.1	77.4	17.5
52	Medtr7g029165	NCR700	+	-140	-100	1.48e-06	TAAGAAACAATTAATAATGATTCTAATTTGACGAAGGGTTT	4628.4	0	0	3.9	81.1	15
53	Medtr7g029760	NCR169	+	-157	-117	1.64e-06	AAAGAGACATTTAATAATTATTTTAATTTTCAAAAAGTATT	688160	0	0	2	67.9	30
54	Medtr5g069530	NCR315	+	-163	-123	2.42e-06	TGAGAGAGATTCCATAATTATTCTAATTTTATGAAGGGTTT	328603	0	0.1	19	59.1	21.8
55	Medtr2g058625	NCR205	+	-160	-120	2.42e-06	GAAGAGACATTTGATAATAATTCTAATTATACGAATGGTTT	17360.2	0	0.1	8.1	86.4	5.5
56	Medtr1g061110	NCR207	+	-152	-112	2.42e-06	TCAAAGACATTTAATGATAATTCTTATTTTAGGAAAGCTTT	34570.7	0	0	3.3	73.9	22.8
57	Medtr5g057910	NCR436	+	-156	-116	3.52e-06	TAAGAGACATTCAATAATTATTCTAACTATAGAGAGGGTTT	9107	0	0.1	15.1	84.6	0.2
58	Medtr1g011340	E3 ubiquitin-protein ligase At1g63170 ( MtrunA17_Chr1g0148621)	-	-424	-384	3.55e-06	TAAGAGATACTTAATAATGATTCTAATTTTGGGAGGCTTTT
59	Medtr1g062870	NCR536	+	-783	-743	3.55e-06	TAAGACACATTTAATAAAGATTATAATTTTAGGAAGGTATT	152.8	0	7.7	82.9	7.9	1.5
60	Medtr4g063770	NCR029a	+	-154	-114	3.62e-06	CAAAAGACATTTAGTAATTATTCTAATTTTACATAGGGTTT
61	Medtr5g070410	NCR090	+	-156	-116	3.62e-06	TAAGAGATATTTAATACTGATTGTAATTTCATAAACGGTTT	29661.1	0	0.1	3.2	70.2	26.5
62	Medtr2g072690	NCR561	+	-135	-95	4.25e-06	TTAGAGACATTTAATAATAAATCCTTTTTTATGAATGGTTT	192142	0	0	0.2	68.8	30.9
63	Medtr5g063560	NCR334	+	-344	-304	4.64e-06	TAAGAGACATTTAATAAGTATTCAAATTTTAGGGAGATTTA
64	Medtr1g053625	NCR038	+	-217	-177	4.64e-06	TTAGAGTCATTTATTGATTATTATAATTTTATGAATGGTTT	24124.3	0	0	1.3	67.7	30.9
65	Medtr3g065625	NCR782	+	-180	-140	5.08e-06	TAAAAGACATTTCATAAGGATTATAATATTAGGAAAGATTT
66	Medtr2g054490	NCR195	+	-820	-780	5.13e-06	TAAGAGATCTTTAATAATGTTTATAATTTTAATAATGGTTT	43799.7	0	0	12.5	82.4	5.1
67	Medtr5g076055	NCR757	+	-158	-118	5.13e-06	TAAGATACATTTAATAGTTATTATAATTTTATGAAGGGTTC	12854.1	1	40.5	25.3	27.4	5.9
68	Medtr4g060700	NCR355	+	-573	-533	6.45e-06	TTAGAGACATTTAACATTAATTTCAATTTTATAAATGGCTG	16227.1	0	0.2	42.2	47.8	9.8
69	Medtr8g442760	NCR739	+	-155	-115	6.45e-06	TAAGAGACATTTAATAATAATTCCTATTTTAAGATTTTTTT	12200.6	0	0.2	22	57.8	20
70	Medtr5g459510	NCR382	+	-154	-114	6.45e-06	GTAGAGACATTTAACAATAATTTCAATTTAATAAATGGATT	40339.6	0	0.1	1	65.9	32.9
71	Medtr7g009040	NCR020	+	-134	-94	6.45e-06	TATGAGGCATTTAGCAACTATTTTAATTTTATGAAAAGTTT	128812	0	0	0.6	73.1	26.2
72	Medtr4g057120	NCR636	+	-151	-111	7.52e-06	TTAGAGACATTTAATATTAATTGTAATTTAATAAATGGCTT	159035	0	0	3.9	77.5	18.6
73	Medtr2g070030	NCR115	+	-155	-115	7.52e-06	TTAGATACATTTAACAATAACTCCAATTTTATAAATGGTCT	17723.6	0	0.5	49.2	45.5	4.6
74	Medtr5g063490	NCR316	+	-135	-95	7.52e-06	TAAGAGACATTTAATAATCATTCAAATTTTAGGGAGGCTTA	10918.2	0	0.1	1.5	71.1	27.3
75	Medtr4g435298	NCR197	+	-845	-805	8.51e-06	TAAAAGATATTTAATAATGATTCTAATTTTAGTTTTTTTTT	51512.9	0	0	0.1	50.8	49.1
76	Medtr5g073580	NCR321	+	-157	-117	8.51e-06	ATATTGATATTTAATAATGATTATAATTTTATGAAGAATTT	36639.5	0	0	19.9	78.2	1.8
77	Medtr7g064010	NCR075	+	-152	-112	9.78e-06	TTCGAGACATTTAACATTAATTTTAACTTTATAAATGTCTT	23841.9	0	0.2	33	50.4	16.5
78	Medtr6g043380	NCR753	+	-820	-780	1.16e-05	CAAGAGACAATTAATAATAATTTTAATATTAAGAAAAGTCT
79	Medtr3g071360	NCR600	+	-223	-183	1.16e-05	TAAGGGACATTTAATGACAATTATAATTTTATAAATGTTTT
80	Medtr4g060650	NCR312	+	-152	-112	1.16e-05	TTAGAGAAATTTAATATTATTTCTAATTTTATAAATGTCTT	15959	0	0.1	1.2	50.5	48.2
81	Medtr4g057160	NCR187	+	-152	-112	1.16e-05	TTAGAGACAATTAATATTAATTTTAATTTAATAAATGGCTT	104622	0	0.1	28.6	65.9	5.4
82	Medtr0911s0010	non-coding RNA	+	-164	-124	1.38e-05	TAAGAGATATTTACTAATAATTTTAAAATTATGAAGAGCTT
83	Medtr2g070670	NCR554	+	-153	-113	1.55e-05	TGAGAGACATTTAGTAATGATTCTTATTTTTGGAAGAGATT	10838.9	0.1	0.7	79.8	19.1	0.3
84	Medtr3g031340	NCR131	+	-213	-173	2.33e-05	TAAAAGATATTTAATAACAACTCTAGTTTTAAAAAGAGCTT
85	Medtr3g031335	NCR411	+	-184	-144	2.33e-05	TAAAAGATATTTAATGACAATTCTAATTTTAAAGAGTTTTT
86	Medtr3g016090	NCR136	+	-188	-148	2.5e-05	TAAGAGACACTTAATAATAATTCTAAATTTAGGGAGGGACT	79588.4	0	0.1	6.1	56.8	37.1
87	Medtr1g011415	NCR520	+	-137	-97	2.5e-05	TAAGAGACACTTAATAATGATTCTAAATTCAAGGAGGGTTC
88	Medtr1g041915	NCR392	+	-144	-104	2.59e-05	TAAGAGACATTTAATAAATATTATAATATTAGGATGACTTT	12682.6	0	0	0.2	72.4	27.4
89	Medtr7g063990	NCR717	+	-150	-110	2.8e-05	TTAGAGATATTCAACATTAATTTTAAATTTATAAATAACTT	20442.7	0	0	1.2	79.9	18.9
90	Medtr7g008130	NCR042	+	-144	-104	3.15e-05	TAAGAGGCATTTTGTAAGTATTCTAATATTATGAAGGGTTT	8302.4	0	0.1	0.1	68	31.8
91	Medtr4g026680	NCR617	+	-137	-97	3.15e-05	TAAGAGACATTTAGTAATAATTCTAAAATTCTGAAGGGCTT	6799	0	0	16.2	83.5	0.3
92	Medtr7g059415	NCR637	+	-318	-278	3.15e-05	CAAGAGGAATTTAGTAATGATTCTAATGTTATGAATGGTTT	1858.3	0	0.3	65.2	34.5	0
93	Medtr3g015845	NCR583	+	-203	-163	3.15e-05	TAAGAGACACTTAATAATAATTCTAAATTTAGGGAGAGACT	64825	0	0.1	0.5	54.5	44.9
94	Medtr4g018737	NCR614	+	-158	-118	3.15e-05	TATGAGATAATTAGTGATGATTCTAATGTTATGAAGGGTTT	11.3	0	0	0	0	100
95	Medtr4g018747	NCR562	+	-158	-118	3.15e-05	TATGAGATAATTAGTGATGATTCTAATGTTATGAAGGGTTT
96	Medtr4g018727	NCR613	+	-157	-117	3.15e-05	TAAGAGATAATTAGTGATGATTCTAATGTTATGGAGGGTTT	12530.6	0	0.1	15.5	68.4	15.9
97	Medtr5g083255	NCR052	+	-155	-115	3.15e-05	CAAGAGGCATTTAGCAATGGTTATAATTTTATAAAGGTTTT	29160.6	0	0.1	0.4	67.3	32.2
98	Medtr4g017790	NCR046	+	-155	-115	3.15e-05	TAAGAGACATTTAGTAATGATTCTAGAATTTTAAAGGGTTT	12672.9	0	0.1	31.2	58.9	9.8
99	Medtr7g006960	NCR685/NCR686	+	-148	-108	3.15e-05	TGAGGGACATTTGATAACGATTCTAATTTTTAAAAGGTTTT	48226.9	0.3	16.3	67.5	14.7	1.1
100	Medtr7g071585	NCR720	+	-146	-106	3.15e-05	TAAGAGACGTATAATAATAATTCAGATTTTTGAAAGGGTTT	17915.6	0	0.1	19.6	71.1	9.2
101	Medtr7g102805	NCR280	+	-372	-332	3.15e-05	TAAGAGACATTTAATCAATATTAAAATTTTAGGAAGTTTTT	92832.8	0.1	3.1	69.7	26.8	0.2
102	Medtr5g056815	NCR not annotated earlier	+	-157	-117	3.15e-05	TAAGAGACATTTAATAAAGATTCTAAGTCAAGAAAGAGTTG
103	Medtr0016s0010	NCR247	+	-157	-117	3.15e-05	TAAGAGACATTTAATAAAGATTCTAAGTCAAGAAAGAGTTG
104	Medtr1g054165	NCR787	+	-154	-114	3.15e-05	TAAGAGACATTTATAAATTACTATAGTTTTAGAAAGGATTT
105	Medtr7g050990	NCR not annotated earlier	+	-143	-103	3.15e-05	TAGAAGACACTTAATAATGATTTTCAATTTAGGGAGGGTTT	1474.4	0.1	0	5	79.2	15.7
106	Medtr1g053975	NCR533	+	-74	-34	3.15e-05	TAAAAGGAATTTAGTGATGATTCTAGTTTTATGAAGGGTTT	3538.3	0	0.1	0.7	91	8.1
107	Medtr0683s0010	NCR514	+	-155	-115	3.16e-05	TGTAAGATATTTAGTAATGATTATAATTTTAGGAAGGTTGT	17083.7	0.1	0.6	83.8	15.3	0.3
108	Medtr2g047080	NCR102	+	-188	-148	3.24e-05	TAAGAGACATTTAATAAATATTATAATATTAAGATGACTTT	37987.1	0	0.2	23.1	48.7	28
109	Medtr5g069545	NCR290	+	-151	-111	3.24e-05	TAAGAGACATTTAATGACTATTATAATTTTACAAGGGTTTT	72219	0	0	1.2	79	19.7
110	Medtr8g033010	NCR283	+	-345	-305	3.42e-05	CAAAAGACATTTAATAATTATTTTAATTTAGAAAGTAATTT	186260	0	0	1.4	68.9	29.7
111	Medtr2g062900	NCR553	-	-574	-534	3.48e-05	TAAGAGACATTTAACAATACTTCTAATTTAAAAAATGGGGA	116300	0	0	1.6	90.8	7.6
112	Medtr2g073100	NCR179	+	-153	-113	3.48e-05	GTAGGGACATTTAATAATAAATCCTATTTTATGAATGGTTT	17973.2	0	0.1	7.2	74.5	18.3
113	Medtr2g072970	NCR780	+	-140	-100	3.48e-05	TTAGAGGCATTCAATAATAAATCCATTTTTATGAATGGTTT
114	Medtr6g034070	NCR322	+	-105	-65	3.48e-05	GAAGAGACATTTTACAATAATTTTAATTTTAAGAGTGGGAT	3417.4	0	0.7	76.2	22.3	0.8
115	Medtr1g055115	transmembrane protein, putative	-	-836	-796	3.48e-05	TAAGTGACATTTAATAATTATCCAAATTTTATGACGTTTTT
116	Medtr2g046660	NCR305b	+	-321	-281	3.48e-05	TTAGAGCCATTTAATAATTTTTCTAATTTTAATGAAGGATT	255816	0	0.4	16.5	51.5	31.5
117	Medtr7g011480	NCR362	+	-168	-128	3.48e-05	TAAAAGACACTTAATAATACTTCTAAACTTAGGCAGGTTTT	52612.7	0	0	3.9	84.9	11.2
118	Medtr0135s0010	NCR596	+	-158	-118	3.48e-05	TAAGAGACATTTAGTAATAATTCTAAAATTCTGAAGAGCTT
119	Medtr0135s0050	NCR615	+	-158	-118	3.48e-05	TAAGAGACATTTAGTAATAATTCTAAAATTCTGAAGAGCTT
120	Medtr0135s0060	NCR618	+	-158	-118	3.48e-05	TAAGAGACATTTAGTAATAATTCTAAAATTCTGAAGAGCTT
121	Medtr0135s0070	NCR119	+	-158	-118	3.48e-05	TAAGAGACATTTAGTAATAATTCTAAAATTCTGAAGAGCTT
122	Medtr0135s0020	NCR604	+	-158	-118	3.48e-05	TAAGAGACATTTAGTAATAATTCTAAAATTCTGAAGAGCTT
123	Medtr4g026750	NCR037	+	-158	-118	3.48e-05	TAAGAGACATTTAGTAATAATTCTAAAATTCTGAAGAGCTT
124	Medtr0135s0040	NCR612	+	-158	-118	3.48e-05	TAAGAGACATTTAGTAATAATTCTAAAATTCTGAAGAGCTT
125	Medtr0135s0030	NCR606	+	-158	-118	3.48e-05	TAAGAGACATTTAGTAATAATTCTAAAATTCTGAAGAGCTT
126	Medtr4g018733	NCR513	+	-157	-117	3.48e-05	TAAGAGATAATTAGTGATAAATCTAATGTTATGAAGGGTTT
127	Medtr4g063740	NCR107	+	-153	-113	3.48e-05	TAAGAGACACTTAATATCAGTTCTAATTTTAGAGAGGTTTT	96980.9	0	0	9.1	68.5	22.3
128	Medtr6g461840	NCR250	+	-152	-112	3.48e-05	TTAGAGACATATAACATTAAATATAATTTTATAAATGGCTT	23276.3	0	0	0.3	63.9	35.8
129	Medtr3g450180	NCR031	+	-142	-102	3.48e-05	TAAGAGACTTTTACTAATGATTCCAATTTTAGGAAAAAGCT	12733.5	0.3	13.2	80.2	6.2	0
130	Medtr1g010310	NCR518	+	-139	-99	3.48e-05	TAAGAGACACTTACTAATGATTTTAATTATAAGGAGGACTT	72222	0	0.3	9	64.1	26.7
131	Medtr1g071890	NCR110	+	-135	-95	3.48e-05	TTAGAGACATTTAAGATTAATTGTAATTTTATGAATGACTA	18185.1	0	0.4	61.3	38	0.2
132	Medtr0015s0230	NCR490	+	-275	-235	3.75e-05	TAAAAGGAATTTCGTAATGATTCTAATTTTTTGAAGGTTTT	38098.7	0	0.1	7.7	73.6	18.6
133	Medtr3g015877	NCR406	+	-153	-113	3.75e-05	TAAGAGACACTTAATAATAATTTTAAATTTAGGGAATGCTT
134	Medtr5g071880	NCR444	+	-154	-114	3.88e-05	TAAGAGATATTTTATAACGATTATTATTTTATGAAATGTTT	10870	0	1.1	61.8	37	0.1
135	Medtr3g451540	NCR559	+	-268	-228	3.88e-05	TAAGAAATAATTAGTGATGATTCTAATGTTATGAAGGGTTT
136	Medtr4g018693	NCR354	+	-158	-118	3.88e-05	TAAGAAATAATTAGTGATGATTCTAATGTTATGAAGGGTTT
137	Medtr5g073675	NCR724	+	-150	-110	3.88e-05	ACATTGATATTTAATAATGATTATAATTTTATGAAGAATTT	4391.4	0	0	8.3	88.2	3.5
138	Medtr3g021050	NCR389	+	-151	-111	3.88e-05	TGATATACATTTAATAATGATTCTAATTTTTTAAAAGGTAT
139	Medtr2g104570	NCR285	+	-160	-120	4e-05	CAAGAGACATTTGATAACAATTTTAATTATACAAATGGTTT	24995.7	0	0.1	18.7	70.1	11.1
140	Medtr4g057257	NCR127	+	-129	-89	4.78e-05	TTAGAGACATCTAACATTAATTTCAATTTTATAAATGGCTA	15786.1	0	0	4.1	47.3	48.6
141	Medtr4g053210	NCR111	+	-117	-77	4.78e-05	TTAGAGACATTTTACATTAATTACAATTTTGTAAATGATTT	21067.9	0.1	1.3	67.3	30.8	0.5
142	Medtr7g065015	NCR337	+	-249	-209	5.53e-05	TTAGAGACATTTAAAAATTATTCTAATTTTAAAGTATATCT	274092	0	0.1	0.9	71.1	27.9
143	Medtr3g069885	NCR416	+	-145	-105	5.53e-05	TAAGAGACATTTCATGATAATTTTGATTTCATGAAATGTTT	36466.6	0	0.1	17.3	62.1	20.6
144	Medtr2g079470	NCR072	+	-152	-112	5.53e-05	TTAGAAGCATTAAACAATAATTTCAGTTTTATGAATGGTTT	78637.1	0	0.1	0.2	40.2	59.5
145	Medtr7g066720	NCR152	+	-157	-117	6.07e-05	TTAAAGACATGTAATAATTATTCTAATTTTAATGATTGATT
146	Medtr5g062510	NCR194	+	-150	-110	6.07e-05	TATGAGATATTTCATAATAATTATAATATTATGAAGTTTTT	23363	0	0.1	2.3	59.7	38
147	Medtr3g020930	NCR390	+	-333	-293	6.42e-05	GGATATACATTTAATAATGGTTCTAATTTTATAAAAGATTT	27372.1	0	0.1	23.5	70.8	5.7
148	Medtr8g069310	NCR463	+	-175	-135	6.44e-05	ATAATAATATTTAATAATGATTCGACTTTTAGGAAGAGTTT	10214	0	0.1	0	46	53.9
149	Medtr5g063600	NCR088	+	-154	-114	6.85e-05	AAAGAGACGTTTAATAATGATTCTAATTTTAGGGGGGCTTA	86441.3	0	0.1	10.2	58.9	30.9
150	Medtr5g061060	NCR655	+	-155	-115	7.16e-05	TAAGAGACACTTAATAATAATTCTAAAATTAAAAATGAGGT	15665.4	0	0	1.5	79.8	18.7
151	Medtr4g060605	NCR313a	+	-437	-397	8.24e-05	TTAGAGATATTTAACATTAATTTCAACTTTTTAAATGGCTT
152	Medtr6g053550	NAD(P)-binding rossmann-fold protein	+	-298	-258	8.24e-05	TACAAGAAATTTAACAATTATTTCACTTTTTTGAATGTTTT	986.2	88.7	10.4	0.2	0.5	0.2
153	Medtr4g053580	NCR303	+	-175	-135	8.24e-05	TTAGAGACATTTAATATAAATTTCAATTTTATAAATGGCTC	32333.7	0	0.1	17.7	70.9	11.4
154	Medtr2g084915	NCR573	+	-154	-114	8.24e-05	CAAGAGACGTTTAATAATAATGTTGATTATATAAATGGTTT	44045.2	0.3	7.2	20.8	55.4	16.3
155	Medtr1g071880	NCR126	+	-151	-111	8.24e-05	TTAGAGACATTTAATATTAAATATAATTTTATAAGTGACTT	26192.9	0	0	3.7	65.4	30.8
156	Medtr5g063460	NCR024	+	-153	-113	8.24e-05	TAAGAGACATATAATAATCATTCAAATTTTAAGGAGGCTTA	55629.5	0	0.1	13.5	77.3	9.2
157	Medtr1g053640	NCR039	+	-668	-628	9.82e-05	TTAGAGTCATTTATTAATGATTATAATTTTATGAACGCCTT	37383.4	0	0.1	0.8	65.4	33.8
158	Medtr3g014705	NCR080	+	-337	-297	0.000104	TAAAAGATATTTAAAAAATATTTTAATTCCATAGAGGGTTT	61797.3	0	0.2	44.3	54.5	0.9
159	Medtr5g063520	NCR138	+	-145	-105	0.000106	ATAAATACATTTAACAATAATTACAATTTTAAAAAAGGCTT	28907.5	0	0.1	7.8	63.4	28.7
160	Medtr3g016130	NCR086	+	-153	-113	0.000109	CAAGAGACACTTAACAATAGTTCTAAATTTAGGGAGGGATT
161	Medtr3g063420	NCR775	-	-534	-494	0.000111	TCAGAGACATTTAATAATGATTCTAAATTTACGAAAGAAAG	4789.3	0	0.3	52.9	45.9	0.9
162	Medtr3g451580	NCR605	+	-152	-112	0.000111	TAAGATGCTTTTAGTAATGATTCTAATGTTACGAAGGGTTT
163	Medtr4g018713	NCR560	+	-152	-112	0.000111	TAAGATGCTTTTAGTAATGATTCTAATGTTACGAAGGGTTT
164	Medtr4g065840	NCR643	+	-164	-124	0.000119	TTAGTGACATCTAATAATTATTCTAATTTATTAATAAATTT	34072.4	0	0.2	47.4	50.8	1.6
165	Medtr3g071330	NCR599	+	-223	-183	0.000138	CTAGAGATATTTAATGACAATTATGATTTTATAAATGTTTT	21818.4	0	0.2	39.8	53.6	6.3
166	Medtr5g076255	NCR083	+	-155	-115	0.000167	TAAGAAACATTTCATAGTAATTTTAATTTTATAAAATGGTT	70776.9	0	0	1.4	67	31.5
167	Medtr3g063400	NCR595	+	-210	-170	0.000168	TCAGAGACATTTAATAATGATTCTAGATTTAGGAAAGAGAA	5707.2	0	0	11.6	71.6	16.7
168	Medtr4g018680	NCR170	+	-156	-116	0.000168	TAAGAGACATTTAGTAATGATTCTTAAATGCTGAAGGGTTT	86753	0	0	0.3	68.9	30.7
169	Medtr3g063450	NCR196	+	-218	-178	0.000168	TTAGAGGCATTTAATAATGATTCTTGTTTTAGGATGAGATG	30386.1	0	0.3	60	39.5	0.2
170	Medtr5g068585	NCR266	+	-163	-123	0.000168	GAAGAGATGTTTAAAAATGATTCTTAATGTAGGAAGAGTTT	14578	0	0.1	10.4	56.2	33.3
171	Medtr2g083280	NCR065	-	-561	-521	0.00017	ATAGAGACATTAACCAATAATTCCAATTTTATGAACAGCTT	99902.7	0	0.1	50.9	44.1	4.9
172	Medtr8g468070	NCR741	+	-144	-104	0.00017	TACGAGACATTTAATAAATATTATAATATTAGGATGACTTT	17599.6	0	0	0.3	50.1	49.5
173	Medtr1g029230	NCR524	+	-144	-104	0.00017	CAAGAGACATTTAATAAATATTATAATATTAGGATGACTTT	12785.1	0	0	0.4	65.9	33.7
174	Medtr3g028440	NCR241	+	-263	-223	0.000199	TAAAAGATATTTTGTAATAATTAAAATATTAAGAATAATTT	91959.1	0	0.1	0.2	57.1	42.6
175	Medtr2g072660	NCR558	+	-233	-193	0.000223	GTAGAGACATTTAACAATAAACCCTATTTTATTAATGGTTT
176	Medtr8g075755	NCR361	+	-153	-113	0.000223	CAAGAGGCATTTACTAATGGTTCTAATGTTATGATGGATTT	6978.1	0	0.1	34.2	65.4	0.3
177	Medtr5g048335	NCR652	+	-131	-91	0.000223	TCAGAGACATTTAACATTAACTCTAATTTATTAATGGTTTT	65358.8	0	0	0.6	70.2	29.1
178	Medtr7g033855	NCR367	+	-240	-200	0.000226	TAAGAGACACTTGATGATTGTTCTAATTTTAGGATGAGTTA	1099.1	0	0.4	55.8	42.8	1
179	Medtr6g089155	NCR678	+	-161	-121	0.000226	TAAGAGACATTTACTATTGATCCTAATTTTAATGAAGGGTT	7379.1	0.3	8.1	81.1	10.5	0
180	Medtr7g008070	NCR692	+	-155	-115	0.000226	CAATAGGCATTTAGTAAATATTCTAATTTTATGAAGGGTGT	45924.7	0	0.1	16.7	52.8	30.4
181	Medtr3g085653	NCR255	+	-154	-114	0.000226	TAAGAGACATTTAAAGTCAATTTTAATTTTAGGAATTGTCT	90.7	1.4	6	8.2	44.6	39.8
182	Medtr3g015870	NCR087	+	-153	-113	0.000226	TAAGAGACACTTAATAATAATTTTAAATTTAGGGAGTGACT
183	Medtr1g074860	NCR537	+	-143	-103	0.000226	AAAGAGGTATTTAATAATGATTTTAATTTATGGGAGGGATT	47766.9	0	0.1	36.3	58.5	5.1
184	Medtr7g031915	NCR366	+	-156	-116	0.000226	TAAGAGACATTGAATAATGATTATAATTTAATTAAGTTTCT	110215	0	0	0.4	68.4	31.1
185	Medtr7g055783	NCR708	+	-153	-113	0.000226	AAAGAGATGTTTAATAATGATTATTAATTTAGGAAGTTTTT	11813.7	0.1	9.1	28.4	27	35.3
186	Medtr5g076383	NCR479	+	-154	-114	0.000226	TAACATACATGTAATAATGATCCAAAATTTATGAAGGGTTT
187	Medtr4g035268	NCR353	+	-186	-146	0.000228	GTAGAGACACTTAACATTAATTTTAATTTTATCAACGACTT	42392.7	0	0.1	10.1	67.1	22.7
188	Medtr6g060320	NCR070	+	-151	-111	0.000228	ATAGAGACATTTAACATTAATTATAATTTTACAAGTGACTT	1847	0	0	0	47.6	52.4
189	Medtr4g021265	NCR616	+	-149	-109	0.000228	TATGAGACATTTAACAACAAATTTAATTCTACAATTGGTTT
190	Medtr7g406940	NCR726	+	828	868	0.000235	TAAAAGTAGTTTAAGAATGATTTTAATTTTACAAAATGTTT	8892.3	0	0	27.7	72.1	0.2
191	Medtr4g026965	NCR199	+	844	884	0.000268	TAAGAGACATTTACTAATAATTCTAAAATTCTGAAAGGGCT
192	Medtr7g102170	NCR271	+	850	890	0.000268	TAAGAGACAATTAACGCTAATTTATATTTTATGAATGGCTT	57768.3	0	0.9	32.9	54.4	11.7
193	Medtr7g033740	NCR702	+	848	888	0.00028	TAAGAGACACTTGATGAATATTTTAATTTTATGATGGGTTA	42389.8	0.1	0.2	40.6	54.7	4.5
194	Medtr4g013160	NCR609	+	850	890	0.00028	TAAGAGATGCTTGATGATTATTCTAATTTTATGATGGGTTA	961.2	0.1	0.2	0.3	81.3	18.1
195	Medtr7g063970	NCR716	+	851	891	0.00028	TTGGAGACATTTAACACTAATTGAAATTTTATAAATGGCCT	6618.2	0.1	1.4	37.3	34	27.2
196	Medtr4g026755	NCR323	+	863	903	0.00028	TAAGAGACATTTCGTAATAATTCTAAAATTCTGAAGAGCTT	3985.9	0.1	2	19	50.6	28.3
197	Medtr3g015940	NCR301	+	797	837	0.000297	TAAGAGACAATTAATAATAATTTTAAATTTAGGGAGTAACT	17613.9	0	0.1	1.5	80.9	17.5
198	Medtr4g060660	NCR062	+	847	887	0.000297	ATAGAGAAATTTAAAATTAATTCAAATTTTATAAATGGCTT	122385	0	0.1	0	44.9	55
199	Medtr3g062830	NCR415	+	853	893	0.000297	TAAGAGACATTTAATAATGATTCAATTTTTATTTTTTTTTT
200	Medtr8g077515	NCR465	+	855	895	0.000297	AAAGAGACATTTAATGATGATAACTATTTTAGAAAAGATTT	22614.4	0.3	7.8	62.4	26.5	3.1
201	Medtr3g020980	NCR189	+	820	860	0.000314	TGATATACATTTAATAATGATTATAATTTTTTAAAAGGTAT	80559.6	0	0	0.5	68.8	30.6
202	Medtr2g450630	NCR577	+	309	349	0.000314	TAAGAGTCATTTAATATTAATTCTAAGTTCAAGAAAACTTC	18298.8	0	0	15.6	82.4	1.9
203	Medtr6g025460	NCR667	+	788	828	0.000314	TTAGAGACATTTATCAATAACTTCAATTTAGTAAATGCTTT
204	Medtr6g025480	NCR192	+	788	828	0.000314	TTAGAGACATTTATCAATAACTTCAATTTAGTAAATGCTTT
205	Medtr4g063760	NCR641	+	846	886	0.00032	TAAGTGACATTTAATAAGTATTTTAAATTTGCAGAGGTTTT
206	Medtr8g064050	NCR733	+	848	888	0.00032	TTAGAGACATTTTATATTAATTTTCAATTTACAAATGGCTT	7664.5	0	0.1	0	40.9	58.9
207	Medtr8g069230	hypothetical protein (not a gene in MtrunA17r5.0-ANR)	+	910	950	0.000332	ACAAACACATTTAATAATAATTTTAGTTTTATGATCGGTTT
208	Medtr4g060720	NCR076	+	844	884	0.000366	ACTAAGACATTTAACATTAATTCCAATTTTATAAATGACTT	49997.9	0	0.1	3	51.6	45.3
209	Medtr6g461820	NCR681	+	848	888	0.000366	TTAGAGACATATAACATTAAATATAATTCTATAAATGACTT	19397.5	0	0.4	9.1	79.8	10.7
210	Medtr1g028980	NCR523	+	849	889	0.000366	GTAGAGACGTTTAACATTAATTTCCATTTTATAAATGGCTT	1048.3	0.1	0.1	6.9	55.4	37.4
211	Medtr2g073340	NCR566	+	859	899	0.000366	TAAGAGACAATTTGCAATACTTTAAATTTTATAAATGGTCT	34054.4	0	0.1	0.9	39.8	59.3
212	Medtr7g027125	NCR162	+	849	889	0.000409	ATAGAAACATTTACCAATTATTTCAATTTTTTGAATGGCTT	830005	0	0	0.1	55.8	44
213	Medtr0257s0060	NCR506	+	147	187	0.000444	TAAGAGACAATTAATAATGGTTATAGTTTGAAAATGATTTT	18676.9	0	0.5	16.8	38.6	44
214	Medtr3g064745	NCR597	+	802	842	0.000444	TAACAGACATTTATTGATGATTTTAATATTATGATATATTT
215	Medtr4g035950	NCR625	+	849	889	0.000451	TCAAAAACATTTAACATTAATTCTGATTTAATAAATGGCTT	5470.5	0	0	20.6	50.9	28.4
216	Medtr5g068810	NCR144	+	842	882	0.000462	TAAAAGATATTTAGTAATTAATATATTTTATGGAAGAGTTT	202705	0	0.1	18.1	53.8	28
217	Medtr3g021040	NCR408	+	521	561	0.000476	TGATATGCATTTAATAATGATTTTAATTTTTTAAAAGGTAT
218	Medtr1g042900	NCR738	-	69	109	0.000477	TTAGAGCCATTTAACAATAACTTTAATATAGTAAACAATTT	22129.6	0.4	10.2	18.5	39.3	31.6
219	Medtr1g042200	NCR055	+	781	821	0.000477	TTAGAGACATTTAACAATAACTTCAATTTAATAAACAACAT	50873.1	0	0.1	0.9	57.2	41.8
220	Medtr1g042910	NCR053	+	781	821	0.000477	TTAGAGACATTTAACAATAACTTCAATTTAATAAACAACAT
221	Medtr4g065410	NCR201	+	423	463	0.000582	TTAGTGATATCTAATAATTATTCTAATTTAAATTATGAATT
222	Medtr4g065455	NCR332	+	815	855	0.000582	TTAGGGATATCTAATAATTATTCTAATTTAAATGATGAATT
223	Medtr4g065720	NCR213	+	817	857	0.000582	TTAGTGATATCTAATAATTATTCTAATTTAAATGATGAATT	183986	0	1	59.5	29.1	10.4
224	Medtr4g065390	NCR333	+	845	885	0.000582	TTGGTGATATCTAATAATTATTCTAATTTTAATGAAGAATT	68954.3	0	0	6.4	81	12.6
225	Medtr0048s0180	NCR230	+	846	886	0.000582	TTAGTGACATCTAATAATTATTTTAATTTTGATGAAGAATT	57171.6	0	0.1	6.8	78.4	14.7
226	Medtr7g046115	NCR not annotated earlier	+	846	886	0.000582	TAAGAGGTATTTAAAAATTATTTTAAGTTTAAGTAAGAAAT
227	Medtr7g022430	NCR743	+	849	889	0.000582	CAAAAGACATTTAATAGCGAATCTAATTTTAAGAAAATACT	183606	0	0.1	19.5	59.6	20.8
228	Medtr3g069870	NCR598	+	798	838	0.000732	CTAGAGATATTTAGTGATGACTTTTATTTTATTAATAGTTT	163261	0	0	1.9	70.5	27.6
229	Medtr3g020920	NCR188	+	846	886	0.000781	CGATATATATTTAATAATAATTCGAATTTCATAAAAGGTTT	7049.5	0	0.2	1.3	73.8	24.8
230	Medtr3g451370	NCR184	+	845	885	0.000821	TAAGATACATTGAATAATGATTCTCAAATTCCGAAGGGTTT	135272	0	0.6	28.1	55.3	16
231	Medtr7g450800	NCR427	+	846	886	0.000821	GTATATGCATTTAGGAATGATTCTAATTTTATGAACGGTTT	1754.1	0.2	0.2	8.5	87.2	4
232	Medtr4g017940	NCR611	+	847	887	0.00123	TAAGAGACATTTTGTAACGATTCTAGAATTCTGAAGGGTTT	20394.4	0.1	1.2	67.4	29.7	1.6
233	Medtr5g064860	NCR379	+	764	804	0.00123	TAAGAGACGTTTAATAATGATTGCAAGGTTAATAAGGGATT	4174.6	0.1	0.1	12.7	55	32.1
234	Medtr7g031810	NCR467	+	783	823	0.00123	TTATAGGCATTTAATAATGATTCTTGTTTTAGGAGGAGATG	2515.9	0	0.1	20.6	59.3	20
235	Medtr0040s0030	NCR491	+	852	892	0.00125	TTAGAGACATTTAATATTAATTCCAATTTATAGATGGCTTC	3245.4	0	0.1	0.2	57.9	41.8
236	Medtr7g007810	NCR687	+	844	884	0.00125	TAAGAGACATCTAGTAATGATTCTAATTACACAAAAGGTGC	1672.6	0	0.1	54.3	45.5	0
237	Medtr1g082600	NCR108	+	891	931	0.00125	TTAGAGGCATTTAACAAACAATTTAATTTTATTATTGGCTT	29918.5	0	0	2	69.4	28.5
238	Medtr1g047330	NCR531	+	903	943	0.00125	TAGGAGACATTTAATAAATATTAAAATATTATGATGGCTTT	2545.7	0	0.1	0.1	58.2	41.6
239	Medtr1g051365	NCR496	+	467	507	0.00125	TAGGAGACATTTAATAAATATTATAATATTATTATGGCTTT
240	Medtr4g019690	plant/T7H20-70 protein	-	701	741	0.00142	TTAAAGATAGTCAACAATAATTTTATTTTTTTAAAGATAGT	9.2	12	50	0	0	38
241	Medtr7g445930	NCR728	+	816	856	0.00162	TAAGTGGCATTTTGTAAGAGTTCTAATTTCATGAAGGGTTT	8023.3	0	0.1	54.7	39.7	5.4
242	Medtr7g056047	NCR709	+	847	887	0.00164	TAAGAGGCAGTTAGTAATGGTAATAAATTTATGAATGGTTT	39412.6	0	0.1	4.7	75	20.3
243	Medtr4g063645	NCR298	+	877	917	0.00164	TTGGATACATTTTACCGTTATTCTATTTTTAGGTAGGATTT	7691	0	0.1	4.3	89.9	5.7
244	Medtr8g069130	NCR736	+	474	514	0.00166	TAAGAGATGCTAAATAATTATTGTAATACTTGGAAGGGTTT	10062.6	0.4	14.1	55.1	28.6	1.7
245	Medtr1826s0010	NCR515	+	845	885	0.00166	TAAGTGACATTTAGTAATGATTATAAAATTCAGAAGAGCTT
246	Medtr4g052650	NCR634	+	846	886	0.00172	TTAATGACATTTGACATCAATTCCAATTTTACAAATGGCTT	181.9	0	1.1	0	67.5	31.4
247	Medtr4g060610	NCR145	+	829	869	0.00174	TTAGAGACATTTAACATTTATTTTTATTTTTTTATGACTTC
248	Medtr2g073090	NCR153	+	847	887	0.00202	GTAGGGACATTTAGTAATAAATCCTATTTTTTGAATGGTTT	265064	0	0	3.1	70.7	26.2
249	Medtr7g064000	NCR718	+	822	862	0.0021	TCTAAGGCATTTAACATTAGTGCTAATTTTATAAATGGCTT	12179.6	0	0.1	13	65.3	21.5
250	Medtr6g466410	NCR150	+	798	838	0.00219	TTAGAGTTATTGAAAAATAATTATAATTTTATGATTGGCTA	403924	0	0.1	0.1	54.6	45.3
251	Medtr1g073510	NCR124	+	846	886	0.00219	TAAGAGATGTTTTGTAGTAGTTATAATTTTATGAAGGGGTT	9711.5	0.1	1.1	62.6	34.2	2
252	Medtr7g056700	NCR148	+	848	888	0.00219	CAACTGGCATTTAGTAAATATTATAATTTTATGAAAGGTTT	55792.1	0	0	0.5	60.1	39.4
253	Medtr5g072456	NCR081a	+	852	892	0.00219	AAAGAGATGTTTAATTGTAATGATAATTTTGTGAAGGGTTT
254	Medtr5g072450	NCR100	+	852	892	0.00219	CAAGAGCTATTTAATTGTAATAATAATTTTGTGAAGGGTTT
255	Medtr3g069830	NCR236	+	866	906	0.00228	CAAGAGATATTTAATGACGACTTTTCTTTTAGTAATGGTTT	103904	0	0.1	0.1	54.8	45
256	Medtr7g033110	NCR701	+	722	762	0.00233	TAAGAAACATTTTATGATTATTATTATTTTAGGAAGTTGTT	3526.2	0.1	0.2	59.6	40	0.1
257	Medtr7g015880	NCR810	+	788	828	0.00239	TTAGAGACATTTAATATTTTTTCTAATATTAAACACTATTC
258	Medtr8g036850	NCR299	+	848	888	0.00239	TTAGAGTCATTTATTAATTATTCTAATTTTAATCAAACATA	19819.7	0.1	0.5	58.5	40.9	0.1
259	Medtr7g086050	regulator of chromosome condensation (RCC1) family protein	-	429	469	0.00254	GTAACTATATTTAATAATAAATTTAATTTTATGATAATTAT	1602.8	12.2	14.4	22.3	27.5	23.5
260	Medtr3g016105	NCR	+	782	822	0.00271	CAAGAGTCACTTAATAATAGTTCTAAATTTATGGAAAGATT
261	Medtr0753s0020	NCR526	+	844	884	0.00271	TAAGAGACATCTAGTAATAATTTTAAAATTCTGAAAGGGCT
262	Medtr2g070770	NCR555	+	397	437	0.00301	CAAGAGATATTTAACTATTATTTAATATTTTGAAAGGATTG	21887.6	0	0.2	58.7	38.2	2.9
263	Medtr7g065025	NCR237	+	818	858	0.00301	TTAGGGACATTTAAAAATTATTCTAACTTTAAAGGATTTCT	76507.1	0	0.1	0.6	71.3	28
264	Medtr7g008090	NCR693	+	842	882	0.00301	CAAGAGGTATTTAGTAAGTATTTTATAATTATGAAGGGTTT	3508.6	0.1	0.1	0.5	69.2	30.2
265	Medtr4g017920	NCR032	+	845	885	0.00338	TAAGATATATTCAGTAATTATTCTAGAATTTTGAAGGGTTT	47890.2	0	0	7.2	66.8	25.9
266	Medtr5g076397	NCR811	+	717	757	0.00361	TAACATACATTTAATAATGATTCAAAATTTTTAGAGTTTTT
267	Medtr4g057100	NCR425	+	848	888	0.00361	TTACAAAAATTTAACATTGATTACAATTTTATAAATAGCTT
268	Medtr4g065085	NCR161	+	842	882	0.00441	TTAGTGACATCTAATAATTATTTTAGTTTTGATGAAGAGTT	101563	0.1	0.5	29.2	48.8	21.5
269	Medtr8g040370	NCR730	+	900	940	0.00441	CAAAAGACAATTAATAATAATTATAATTTAAAGAATGAGGC
270	Medtr5g076110	glycosyltransferases	+	713	753	0.00499	TAAAAGACCTTTTATAAAGACGTTAATTTTATAAAGGAGAT	7308	0	0.1	42.5	57	0.4
271	Medtr2g041380	NCR543	+	846	886	0.00499	TTAGTGATATCTAATAATTATTCTAATTATAATGAATAATT	24630.2	0	0.1	7.1	73.2	19.7
272	Medtr5g069465	NCR660	+	877	917	0.00499	TAAAAGACTTTTTATAACGATATTAATTTAATAAAGGAGAT	2845	0.1	0.2	42.4	57.2	0.2
273	Medtr2g040140	NCR not annotated earlier	-	625	665	0.0054	TTAAAGAAATTGAAAAATTATTATTATTTTTTGACTATTTT
274	Medtr6g060370	NCR149	+	761	801	0.00559	TTAGAACCATTTAATATTAAATATAATTTTGTAAATGGCTT	43547.8	0	0	0.1	70.3	29.5
275	Medtr1g075500	NCR395	+	864	904	0.00585	AAATAAATATTTAATATTGATTATAATTTTGAAAATGGCTT	18147.5	0	0.1	0.7	72.8	26.4
276	Medtr4g026650	MSP (major sperm protein) domain protein	-	208	248	0.00598	TTCTTGATATTTAACAAAAATTTTAATTTAAAAAAAACTTA	52.3	0	9.9	21.3	31	37.8
277	Medtr6g034090	NCR668	+	851	891	0.0061	GAAGAGACATTTAGCAATCATTCTAAGTTTAAGAGTGGAGC
278	Medtr0386s0010	NCR183	+	845	885	0.00611	TAAGATACATTGAGTAATGATTCTAAAATTCCGAAGGGGTT	130900	0	0.7	22.5	55.7	21.1
279	Medtr5g056735	NCR307	+	836	876	0.00702	TAAGAGACATTCAATAAATATTTATAATTTAAAAAACAGTT	66521.4	0.1	0.1	3.9	39.5	56.4
280	Medtr4g071890	NCR431	+	902	942	0.00705	TTCAAAACTTTAAACAATAATTCTAATTTTAAAAATGAGGA	25396.3	0	0.5	31.9	65.5	2.1
281	Medtr4g057680	NCR293	+	920	960	0.00705	TTCAAAACTTTAAACAATAATTCTAATTTTAAAAATGAGGA	65640.8	0	2.6	64.8	32	0.6
282	Medtr3g102510	Cyclin A type (rhizobium-induced)	-	379	419	0.00763	AAAAAGATATTTATCAACTTTTTTTATTTTAGAAAATATTA	308.2	45.3	48.1	4.9	0	1.7
283	Medtr4g065510	NCR206	+	817	857	0.00788	TTAGTTATATCTAATAATTATTCTAATTTAAATGATGAATT	38383.7	0	0.3	35.3	29.9	34.4
284	Medtr3g028380	NCR245	+	855	895	0.00788	TAAGGAACATATTGTAATAATTATAATATTAAGAATAATTT	39510.5	0	0.1	0.3	67.2	32.4
285	Medtr6g038570	NCR669	+	188	228	0.00831	TTAGATAAGTTTAATAATTAATTTAATTTTAATGAAGAATT
286	Medtr4g062080	cytosolic Fe-S cluster assembly factor NARFL-like protein	+	191	231	0.00831	AAAAAACCATTTCATAATGACTTAAATTTTCAGAAAAGTTT	385.9	28.6	29.6	16.5	16.7	8.7
287	Medtr6g011210	NCR665	+	857	897	0.00831	TTGAGAGCAATTAATAATGATTCTAATTTTAGAAATAACAT
288	Medtr1g075045	NCR587	+	650	690	0.00846	AAAGATATATTTAATAATGATAATAATTTTGAAAAAAGGAT	5347.1	0	0	0.2	67.4	32.3
289	Medtr4g046850	NCR027	+	429	469	0.00856	TTATAGACGTTTAATAATGATCAGTATTTTAGGATGGTATT	23260	0	0	0.2	49.2	50.5
290	Medtr7g034060	NCR703	+	827	867	0.0089	TTAAAGACGTTTAATAATGATCAATATTTTAGAATGGCTAT
291	Medtr4g014600	Putative GYF domain 2, protein TIC56	-	801	841	0.00919	AAAGAGATATTTATCAATTTTTTTATTTTAGAAAATATTAT	1063.4	37.7	41	17.8	2	1.5
292	Medtr5g027570	myb-like DNA-binding domain protein	+	104	144	0.00919	AAAGAGATATTTATCAACTTTTTTATTTTTGAAAATATTAT

## Sheet: Table 2
Supplementary Table 2 List of primers used in this study
Name	Purpose	Sequence (5′-3′)	Expected size (bp)
NCR169prXbaF	Y1H bait	AAATCTAGACCAAAACCGCTACAATCAGATCG	1190
NCR169prEcoR		TGTGAATTCCCCTTTGCGTGAAATAAGTG
NCR169prHindF	promoter GUS assay	CCAAGCTTAAAACCGCTACAATCAGATCG	1196
NCR169prNcoR		CATGCCATGGTGTTTTTCCCCTTTGCGTG
NCR169pr 432HindF		CCAAGCTTCACGTTTTATTTAACCACAAGAC	445
NCR169pr mutH0 F	Deletion of H0	GAGACATAACAACATAATTATTAAAAACTG
NCR169pr mutH0 R		ATGTTGTTATGTCTCTTTAATACGTTG
NCR69 prom 382F	Generation of DNA pull-down probe for NCR169 promoter	GTGATTCCACACCCACTCATATC	382
NCR69 prom 382R		CCCATTGTTTTTCCCCTTTGCGTG
NCR169A F	Generation of probes for EMSA assay on NCR169 promoter	CACGTTTTATTTAACCACAAGAC	103
NCR169A R		GAGATAGGAAAACCAATATTA
NCR169B F		CTCTATTATGAAAGGCTGGC	108
NCR169B R		CTTTCTTTTATACAAATCATAAAAT
NCR169C F		GAAAGTAATAATTTTGAGACATCTATTC	113
NCR169C R		GTAATTAATACTTTTTGAAAATT
NCR169D F		GTATTAATTACAACAACATAATTATTA	128
NCR169D R		CCCATTGTTTTTCCCCTTTGC
NCR169E F		TGATTCCACACCCACTCATATC	104
NCR169E R		GTTTAACAACCTTTCATTATT
NCR169F F		GTTAAACAATAATGAGCTCTATT	101
NCR169F R		GTTGTCTCTTTGGCTCATAGA
NCR169G F		GACAACTACGATACATCAACGTATT	116
NCR169G R		GATATGTTTACATCAACAAAAC
probe H0		TTAATAATTATTTTAATTTTCAAAAAGTATTAATTAC	37
probe H0 rc		GTAATTAATACTTTTTGAAAATTAAAATAATTATTAA
MtAHL1 F	Protein expression in pET28a vector	CGGAATTCATGGCTGGGTTAGATTTAGGGAG	909
MtAHL1 R		GCGTCGACTCAAAAAGGTTGACGTGAAGCTG
MtAHL2 F		CGGAATTCATGGCCGGCATAGACTTGGGTTC	828
MtAHL2 R		GCGTCGACTCAATAAGATTGTCTTCCACCAG
MtAHL1 gRNA	CRISPR-cas9 Knockout	ATTGCGTGGGATCTGTGTTCTCAG
MtAHL1 gRNA rc		AAACCTGAGAACACAGATCCCACG
MtAHL2 gRNA		ATTGGTAGTTGGTCGCAGGCCGAG
MtAHL2 gRNA rc		AAACCTCGGCCTGCGACCAACTAC
illuMtAHL1 F	Illumina sequencing	TCGTCGGCAGCGTCAGATGTGTATAAGAGACAGACAAGGCCAAACCACCGGTGA	254
illuMtAHL1 R		GTCTCGTGGGCTCGGAG ATGTGTATAAGAGACAGGCTGGTTGCCGGATACTGACA
illuMtAHL2 F		TCGTCGGCAGCGTCAGATGTGTATAAGAGACAGGAAGGGCTTGACCTAGTTTCACC	200
illuMtAHL2 R		GTCTCGTGGGCTCGGAG ATGTGTATAAGAGACAGGTGTGTTTGCACTCTCTCTTGTG
MtAHL1 RNAi1 F	RNAi Knockdown	CATCCACAGGCAAAACTTACACC	135
MtAHL1 RNAi1 R		CTGCGATCATCTTCTTCGTTCG
MtAHL2 RNAi1 F		CACAACACTTTGTTCATCGCC	151
MtAHL2 RNAi1 R		CTCGGCCTGCGACCAACTACATC
qMtAHL1 F	qRT-PCR	ACAAGGCCAAACCACCGGTGA	187
qMtAHL1 R		GCTGGTTGCCGGATACTGACA
qMtAHL2 F		GAAGGGCTTGACCTAGTTTCACC	133
qMtAHL2 R		GTGTGTTTGCACTCTCTCTTGTG
Mt40S_F		CCGCAAGGACTGTTCAAGAT	102
Mt40S_R		TATCGGTCCATTCTGGAAGC
BiFC MtAHL1 F	BiFC	ATGGCTGGGTTAGATTTAGGGAG	888
BiFC MtAHL1 R		AAAAGGTTGACGTGAAGCTG
BiFC MtAHL2 F		ATGGCCGGCATAGACTTGGGTTC	807
BiFC MtAHL2 R		ATAAGATTGTCTTCCACCAG
LORE- LjAHL1 F1	Genotyping of LORE1 mutants	CATTTCACAGCCAGCCAGAACCAC	516
LORE- LjAHL1 R1		CACAATTTCCTTTGCTGGTCACGAGG
LORE- LjAHL1 F2		TTAACGTTTCCGCCCCAACCATCC	1044
LORE- LjAHL1 R2		TTCACCCTTCAAAATCCACCCCAA
LORE-LjAHL2 F		CCTTGACCCCCACCAAGGAACACA	983
LORE-LjAHL2 R		TCTCTCACCCACACATCCTCCAAAGA
LORE R1		CTTCACGAATCGAACTCTGAAACC
